# Supplementary material for: Integrated Bioinformatics-Based Subtractive Genomics Approach to Decipher the Therapeutic Drug Target and Its Possible Intervention against Brucellosis
Source: Bioengineering (Basel). 2022 Nov 1;9(11):633. doi: 10.3390/bioengineering9110633 (PMC9687753; doi:10.3390/bioengineering9110633)
Supplement: Supplementary file 1 [file bioengineering-09-00633-s001.zip]

Archive with 1 entries (1 files):
- bioengineering-1946749-supplementary.pdf
